# Supplementary material for: CD8+ tissue-resident memory T-cell development depends on infection-matching regulatory T-cell types
Source: Nat Commun. 2023 Sep 11;14:5579. doi: 10.1038/s41467-023-41364-w (PMC10495327; doi:10.1038/s41467-023-41364-w)
Supplement: Supplementary file 3 — Source data [file 41467_2023_41364_MOESM3_ESM.xlsx]

## Sheet: Figure 1
Figure 1a
		CD4 T Cell Number
Non-infected	IFNᵧ	7922	792	4247	1824	541	302
	IL-17A	1329	251	138	61	136	39
	IL-4	1935	1044	40	33
	IL-13	450	266	104	92
Infected	IFNᵧ	10805	14270	10693	29186	21598	13000	25005
	IL-17A	1731	791	461	540	4136	160	515
	IL-4	2579	6607	342	327
	IL-13	1601	3949	570	829
Figure 1c
		CD8 T Cell Number
Non-infected	IFNᵧ	3892	408	1842	1897	747	241
	IL-17A	62	11	16	11	20	3
	IL-4	854	533	12	0
	IL-13	28	19	80	42
Infected	IFNᵧ	5564	10117	7241	17195	16873	20659	45021
	IL-17A	68	78	45	118	1244	125	231
	IL-4	357	436	34	358
	IL-13	251	342	990	484
Figure 1e
		% of TREG Cells
Non-infected	CXCR3	30.2	24.6	29.5	40.4	40.6	36.6
	ST2	19.8	21.5	24.5	23.3	25.5	38.7
	CCR6	23.4	28.5	10.5	7.5	28	36.6
Infected	CXCR3	82.7	88.2	80.3	66.3	74.7	67.5	68.9
	ST2	30.9	24.1	25.5	18.2	50.1	46.1	45.6
	CCR6	14.6	11.3	10.3	15.6	22.6	19.9	14.3
Figure 1f
		TREG Cell Number
Non-infected	CXCR3	477	965	1456	3205	276	79
	ST2	314	702	1211	1851	167	83
	CCR6	303	761	535	591	176	79
Infected	CXCR3	13609	17850	13156	2085	17751	13267	10255	3091
	ST2	5088	4830	4175	3751	3727	8683	7007	2049
	CCR6	2052	1987	1446	2074	3351	3923	3007	646
Figure 1g
	% TRM Cell
Non-infected	3.12	3.85	6.44	4.75	10.2	8.25
Infected	28.7	34.6	37.8	25.6	27.2	53.9	51.9
Figure 1h
	TRM Cell Number
Non-infected	1112	816	1612	1191	609	344
Infected	179674	333788	282863	89328	203309	180513	160928
Figure 1i
	% TRM Cell
Foxp3WT	64.9	51.1	61.9	79.9	76.8	83.8	70.7	92.9	80.6	42	59.9	64.7	77.3	65.2	72.9	86.2	76.6
Foxp3DTbx21	16	39	26.8	30.4	46.9	6.92	5	30.7	43.7	36.1

## Sheet: Supplementary Figure 1
Supplementary Figure 1a
		% CD4 T cells
Non-infected	Tn	42.2	52.9	30.9	36.3	29.4	38
	Tcm	13.2	13.7	11.2	11.5	4.05	1.79
	Tem/Teff	25.9	15.7	39.9	37.3	29.1	12.6
Infected	Tn	23.8	16	5.34	2.78	1.62	0.94	1.6
	Tcm	17	13.7	10.7	3.34	8.32	4.33	5.44
	Tem/Teff	31	47.9	66.1	87.2	85.9	93.9	91.8
Supplementary Figure 1b
		CD4 T cell Number
Non-infected	Tn	15766	11359	8894	5931	1517	1202
	Tcm	4946	2939	3224	1875	209	56
	Tem/Teff	9658	3379	11486	6094	1502	398
Infected	Tn	80719	58623	11702	3705	4439	662	1637
	Tcm	57532	50170	23439	4442	22732	3036	5557
	Tem/Teff	105028	175220	144777	115973	234787	65916	93787
Supplementary Figure 1c
		% CD8 T cells
Non-infected	Tn	46.4	55.2	39.5	33	45.2	39
	Tcm	22.3	14.9	2.19	1.8	1.53	1.03
	Tem/Teff	9.49	9.23	11.8	10.2	13	19.4
	TRM	3.12	3.85	6.44	4.75	10.2	8.25
Infected	Tn	21.6	12.6	5.63	2.73	2.78	3.37	4.76
	Tcm	1.45	1.06	1.36	0.35	0.14	0.35	0.19
	Tem/Teff	3.76	8.07	10.6	10.7	5.64	12.8	5.48
	TRM	28.7	34.6	37.8	25.6	27.2	53.9	51.9
Supplementary Figure 1d
		CD8 T cell Number
Non-infected	Tn	16548	11710	9889	8282	2707	1629
	Tcm	7940	3171	548	451	92	43
	Tem/Teff	3383	1959	2952	2561	780	809
	TRM	1112	816	1612	1191	609	344
Infected	Tn	135068	121569	42195	9509	20732	11285	14742
	Tcm	9057	10224	10223	1234	1063	1187	584
	Tem/Teff	23519	77962	79543	37327	42129	42901	16985
	TRM	179674	333788	282863	89328	203309	180513	160928
Supplementary Figure 1e
		% CD4 T cells
Non-infected	CXCR3	18	11.6	31.6	37.5	41.6	34.7
	ST2	1.71	1.8	2.93	3.2	3.23	3.99
	CCR6	4.17	6.51	1.79	1.69	6.41	11
Infected	CXCR3	83.2	85.3	82.8	89.1	87.3	79.2	42.7
	ST2	7.17	5.54	2.95	2.13	1.8	10.1	5.09
	CCR6	3.95	2.81	2.41	1	1.33	7.59	8.97
Supplementary Figure 1f
		% CD4 T cells
Non-infected	CXCR3	2400	2359	10819	20205	3536	2097
	ST2	228	378	1003	1724	276	241
	CCR6	570	1402	611	909	548	662
Infected	CXCR3	86388	162193	103828	205967	164771	75282	145166
	ST2	7449	10554	3707	2322	3507	9667	17234
	CCR6	4194	5436	3098	4927	2592	7244	30448
Supplementary Figure 1g
		% CD8 T cells
Non-infected	CXCR3	38.4	48.8	40.4	40.9	56.1	57
	ST2	2.06	1.39	1.92	1.25	2.35	1.61
	CCR6	1.97	1.43	0.73	0.57	2.68	2.86
Infected	CXCR3	96.4	93.8	95.3	96.7	96.7	96.1	80.5	85.2
	ST2	2.63	2.07	1.11	0.59	0.67	3.72	1.41	7.75
	CCR6	0.62	0.37	0.41	0.16	0.2	2.08	0.84	2.6
Supplementary Figure 1h
		CD8 T cell number
Non-infected	CXCR3	5667	14237	13953	17675	8825	4334
	ST2	303	407	664	542	369	123
	CCR6	290	418	251	244	421	218
Infected	CXCR3	678720	928440	554707	834801	735897	685366	1453320	417982
	ST2	18520	20527	6439	5089	5121	26569	25407	38000
	CCR6	4330	3634	2366	1347	1546	14861	15133	12741
Supplementary Figure 1i
		% CD8 T cells
Foxp3 WT	Tn	19.3	0.76	21.9	49.1	19.6	41.2	2.72	11.4	28.1
	Tcm	39.8	4.82	47.3	34.8	33.1	30.9	5.12	24.2	38.1
	Tem/Teff	39.2	87.1	21.2	6.83	39.2	19.8	57.3	42	20.7
Supplementary Figure 1j
		CD8 T cell Number
Foxp3 WT	Tn	1220	815	1514	2205	2408	2450	357	1257	5284
	Tcm	2522	5176	1073	3715	3472	1838	671	2659	7172
	Tem/Teff	2481	93450	211	4410	2129	1175	7508	4625	3892
Supplementary Figure 1k
	Foxp3 WT
Days Post-infection	% Weight
0	100	100	100	100	100	100
3	85	97	90	89	90	92
4	81	94	86	84	88	91
5	80	93	85	83	86	90
6	79	94	83	81	86	90
7	78	89	77	76	79	85
8	79	92	76	73	82	88
9	80	93	78	73	84	89
10	82	96	79	75	87	92
11	86	96	80	77	88	94
12	91	96	84	81	90	94
13	94	96	88	82	91	95
14	93	97	89	84	91	96

## Sheet: Figure 2
Figure 2a
		CD4 T Cell Number
Non-infected	IFNᵧ	1031	602	343	1966	457	1700
	IL-17A	269	261	124	142	37	91
	IL-4	207	285	76	164	61	79
	IL-13	226	318	124	317	68	140
Infected	IFNᵧ	3123	6376	2841	4586	2695	1725	4191	7331	3791
	IL-17A	1019	927	1045	616	1529	1417	279	511	343
	IL-4	18544	9638	9927	12389	9354	10368	3058	13745	7974
	IL-13	28521	20018	19169	12534	10199	9116	3310	12512	9314
Figure 2c
		CD8 T Cell Number
Non-infected	IFNᵧ	370	2351	370	1303	188	1487
	IL-17A	3	7	0	0	0	37
	IL-4	41	19	9	105	0	34
	IL-13	17	4	40	238	0	49
Infected	IFNᵧ	2078	3684	1382	1599	473	437	4198	4730	1931
	IL-17A	4	26	3	11	0	0	75	44	22
	IL-4	4	53	159	139	568	791	85	396	136
	IL-13	4	7	27	450	525	606	20	112	90
Figure 2e
		% of TREG Cells
Non-infected	CXCR3	52	34	45.3	42	33.4	33.6	24.3
	ST2	25.2	28.9	9.51	6.74	13	39.1	40.9
	CCR6	12.6	6.2	19.4	23.2	19.6	20.3	15.6
Infected	CXCR3	26.2	26.1	22.8	26.6	28.7	33.6	42.7	42.1	46.1
	ST2	34.4	25.4	16.2	40.2	53	30.6	42.1	43.6	43.7
	CCR6	5.1	7.1	10.2	12.2	16.9	20.4	4.69	4.82	8.35
Figure 2f
		TREG Cell Number
Non-infected	CXCR3	2224	1309	658	1415	648	770	216
	ST2	1046	1114	138	226	252	894	364
	CCR6	520	239	277	766	380	375	139
Infected	CXCR3	42147	9692	4399	8333	21368	1817	19456	5124	17544
	ST2	55537	9450	3094	13070	43701	1721	19199	5300	17163
	CCR6	7391	2631	1840	4050	12856	1132	2132	583	3268
Figure 2g
	% TRM Cell
Non-infected	2.31	2.17	2.74	4.86	7.67	7.97
Infected	12.6	9.39	17.7	25.9	29.2	29.2	9.74	12.3	35.2
Figure 2h
	TRM Cell Number
Non-infected	221	335	272	935	877	3404
Infected	4088	21983	22098	10287	19793	20390	929	5013	16209
Figure 2i
	CD8 T Cell Number
Foxp3 WT	2507	250	1234	700	584	1097	286
Figure 2j
	% TRM Cell
Foxp3 WT	11.2	24.2	17.7	8.37	13	5.14	0
Figure 2k
	TRM Cell Number
Foxp3 WT	281	60	219	59	76	56	0
Figure 2m
	Spleen CD8 T Cell Number
Influenza	6333	16926	3086	11235	9225	5944	13108	11005
Nippostrongylus brasiliensis	18914	20791	28031	15887	32870	48686	14987
Figure 2n
	Lung CD8 T Cell Number
Influenza	3885	27226	13532	4921	5858	3549	18358	11147	3483
Nippostrongylus brasiliensis	2507	250	1234	700	584	1097	286

## Sheet: Supplementary Figure 2
Supplementary Figure 2a
		% CD4 T Cell
Non-infected	IFNᵧ	2.68	9.97	4.23	5.7	7.17	5.58
	IL-17A	0.97	0.72	1.83	1.39	0.58	0.3
	IL-4	0.59	0.83	2	1.07	0.96	0.26
	IL-13	0.97	1.61	2.23	1.17	1.06	0.3
Infected	IFNᵧ	6.33	1.34	0.84	2.88	1.72	0.87	23.3	8.62	4.64
	IL-17A	0.85	0.76	0.69	0.94	0.25	0.32	1.55	0.58	0.42
	IL-4	17.1	4.65	5.05	17.1	2.6	3.04	16.3	15.6	9.76
	IL-13	17.3	5.07	4.44	26.3	5.4	5.87	18.4	15.55	11.4
Supplementary Figure 2b
		% CD8 T Cell
Non-infected	IFNᵧ	8.75	7.56	4.87	11.5	13.4	11.8
	IL-17A	0.08	0.024	0	0	0.35	0.23
	IL-4	0.96	0.061	0.12	0.93	0.078	0.21
	IL-13	0.4	0.012	0.53	2.1	0.43	0.3
Infected	IFNᵧ	24.3	11.2	8.25	13.6	1.44	1.42	11.8	2.15	1.56
	IL-17A	0.049	0.078	0.018	0.094	0	0	0.21	0.02	0.018
	IL-4	0.049	0.16	0.95	1.18	1.73	2.57	0.24	0.18	0.11
	IL-13	0.049	0.022	0.16	3.83	1.6	1.97	0.056	0.051	0.073
Supplementary Figure 2c
		% CD8 T Cell
Non-infected	Tn	17.8	25.7	42.4	33.7	72.9	74.5
	Tcm	26.7	19.6	21.4	30.7	1.55	0.77
	Tem/Teff	27.7	43	18.3	23.1	9.3	6.01
	TRM	2.31	2.17	2.74	4.86	7.67	7.97
Infected	Tn	18.31	31.8	21.6	40.9	37.2	33.5	67.3	61.1	42.3
	Tcm	23.6	22.5	31.5	1.15	1.13	2.04	1.79	1.27	1.76
	Tem/Teff	38.8	17	25.9	8.07	2.93	4.2	11.3	5.05	7.66
	TRM	12.6	9.39	17.7	25.9	29.2	29.2	9.74	12.3	35.2
Supplementary Figure 2d
		CD8 T Cell Number
Non-infected	Tn	1701	5047	4211	6500	8338	31814
	Tcm	2550	4598	2126	5917	177	330
	Tem/Teff	2645	3402	1815	4455	1064	2570
	TRM	221	335	272	935	877	3404
Infected	Tn	5998	74495	26976	14629	33821	23451	6415	24872	19484
	Tcm	7663	52782	39439	411	1029	1428	171	516	809
	Tem/Teff	12618	39709	32457	2885	2664	2936	1078	2056	3525
	TRM	4088	21983	22098	10287	19793	20390	929	5013	16209
Supplementary Figure 2e
		% CD8 T Cell
Foxp3 WT	Tn	56.3	31	32.6	36.5	31.4	55	48.7
	Tcm	40.4	52.1	56.6	60.4	44.7	35.6	31.9
	Tem/Teff	1.21	8.68	4.29	1.31	8.92	1.29	2.7
Supplementary Figure 2f
		CD8 T Cell Number
Foxp3 WT	Tn	56.3	31	32.6	36.5	31.4	55	48.7
	Tcm	40.4	52.1	56.6	60.4	44.7	35.6	31.9
	Tem/Teff	1.21	8.68	4.29	1.31	8.92	1.29	2.7
Supplementary Figure 2g
Lung	CD4	311	1885	212	4712	731	1817	1386
	CD8	281	60	219	59	76	56	0
Spleen	CD4	14029	15699	5184	11449	9540	4110	11036	5369	5388
	CD8	18914	20791	28031	15887	32870	48686	14987
Supplementary Figure 2e
		% TRM Cells
Foxp3 WT	CD4	27.7	40.6	48.1	46.2	36.7	40.7	54
	CD8	11.2	24.2	17.7	8.37	13	5.14	0

## Sheet: Figure 3
Figure 3a
CD4 T Cell Number
Non-infected	IFNᵧ	297	170	1190	111	436	754	343	309	959	551
	IL-17A	14	15	30	76	37	147	42	72	223	81
	IL-4	36	12	49	248	159	212	113	129	136	89
	IL-13	48	35	224	239	54	348	306	393	239	126
Infected	IFNᵧ	3685	1705	6217	3854	1092	2945	2046	1237	1435	9425	14951	9837
	IL-17A	531	1257	597	725	270	2271	2423	577	2526	2522	7594	6501
	IL-4	2789	3043	2139	6206	2715	6794	6601	2347	4269	3093	8085	8439
	IL-13	7718	4785	11190	32709	30173	8410	12544	3680	8607	45533	36056	15479
Figure 3c
		CD8 T Cell Number
Non-infected	IFNᵧ	573	490	915	70	98	187	224	98	343	387
	IL-17A	2	0	4	0	10	5	3	15	19	15
	IL-4	22	2	6	32	10	46	31	56	37	15
	IL-13	14	19	11	16	25	133	100	45	29	12
Infected	IFNᵧ	1399	1817	2117	569	88	427	210	113	21	2141	241	2191	350	45
	IL-17A	23	7	2	15	11	16	83	7	15	34	4	106	9	18
	IL-4	57	20	21	19	36	65	171	17	63	81	12	100	31	53
	IL-13	69	54	129	286	509	147	183	76	115	211	16	125	139	223
Figure 3e
		% of TREG Cells
Non-infected	Tbet	32.5	19.9	9.85	8.23	51.8	48.4
	Gata3	13.3	10	11.6	17.4	4.5	6.3
	Rorgt	9.2	5.05	6.54	7.15	14.5	6.1
Infected	Tbet	12.1	8.62	9.89	3.62	6.04	11.7	12.2	15.17
	Gata3	6.36	3.1	2.74	1.42	2.25	1.89	2.07	4.55
	Rorgt	18.5	15.1	15.9	14.2	13.6	24.45	28.06	24.73
Figure 3f
		% of TREG Cells
Non-infected	Tbet	105	139	59	194	1457	432
	Gata3	43	70	70	410	125	56
	Rorgt	30	35	39	169	408	144
Infected	Tbet	4353	1555	1017	567	1189	1037	1999	2883
	Gata3	2301	558	282	224	443	167	338	835
	Rorgt	4540	2367	1635	2236	2681	2162	4590	4521
Figure 3g
	% TRM Cell
Non-infected	3.49	8.21	3.72	11.3	9.73	1.63	3.33	6.36	3.83	3.9
Infected	32.1	18.8	16.8	35.3	44.2	16.2	13.1	22.3	20.5	17.4	13	21.1	18.4	38.3
Figure 3h
	TRM Cell Number
Non-infected	288	448	278	439	948	111	181	341	180	162
Infected	21552	6546	2132	10097	8326	2422	2686	3770	2790	2152	3942	6679	13580
Figure 3i
	Lung TRM Cell Number
Aspergillus fumigatus	409	808	537	330	489	539
Nippostrongylus brasiliensis	281	60	219	59	76	56	0

## Sheet: Supplementary Figure 3
Supplementary Figure 3a
		% CD4 T Cell
Non-infected	IFNᵧ	4.36	3.75	9.94	2.07	3.96	1.28	2.97	3.82	13.7	12.8
	IL-17A	0.53	0.26	0.41	4.6	1.44	0.36	0.98	1.59	1.94	2.07
	IL-4	0.71	0.77	1.87	4.43	0.29	0.59	2.65	4.85	3.42	2.93
	IL-13	0.21	0.34	0.25	1.42	0.34	0.25	0.36	0.89	3.19	1.89
Infected	IFNᵧ	2.22	2.32	15	2.18	1.01	3.06	1.68	3.73	2.05	7.1	8.21	9.85
	IL-17A	4.65	6.51	27	18.5	27.9	8.74	10.3	11.1	12.3	34.3	19.8	15.5
	IL-4	0.32	1.71	1.44	0.41	0.25	2.36	1.99	1.74	3.61	1.9	4.17	6.51
	IL-13	1.68	4.14	5.16	3.51	2.51	7.06	5.42	7.08	6.1	2.33	4.44	8.45
Supplementary Figure 3b
		% CD4 T Cells
Non-infected	Tn	18.2	8.79	17.2	12	16.4	47.6	56.1	27.2	40.6	41
	Tcm	4.88	1.16	33.6	5.62	8.38	2.53	11	28	12.2	13.9
	Teff/Tem	14.1	18.7	32.3	49.2	36.3	20.4	19.4	20.9	29.6	26.2
Infected	Tn	1.51	1.34	3.85	1.69	0.67	15.3	5.74	16.6	7.22	1.05	2.35	10.4	5.93
	Tcm	2.67	1.73	2.65	3.21	1.29	2.37	2.46	2.87	3.31	1.63	3.26	2.68	3.16
	Teff/Tem	88.1	80.1	82.3	90.5	94.1	72.1	88.3	73.2	84.5	96.1	92.3	80.9	87.7
Supplementary Figure 3c
		% CD8 T Cell
Non-infected	IFNᵧ	9.14	11.2	8.58	2.06	1.42	0.49	3.52	2.17	9.35	12.7
	IL-17A	0.23	0.44	0.099	0.47	0.37	0.35	1.57	1	0.8	0.41
	IL-4	0.039	0	0.04	0	0.14	0.012	0.054	0.33	0.51	0.49
	IL-13	0.35	0.044	0.059	0.94	0.14	0.12	0.49	1.25	1.01	0.49
Infected	IFNᵧ	3.67	8.43	20.7	2.77	0.74	2.03	2.12	3.15	0.42	30.6	22.9	20.2
	IL-17A	0.18	0.25	1.26	1.39	4.27	0.7	1.85	2.1	2.25	3.02	1.49	1.15
	IL-4	0.06	0.031	0.024	0.073	0.089	0.075	0.84	0.2	0.3	0.48	0.42	0.98
	IL-13	0.15	0.094	0.21	0.091	0.3	0.31	1.73	0.46	1.23	1.16	1.1	0.92
Supplementary Figure 3d
		% CD8 T Cell
Non-infected	Tn	64	65.4	52.7	30.2	28.2	68.6	57.2	51.8	57.9	49.8
	Tcm	15.9	13.4	19	28.5	23.6	9.61	18.9	18.3	16.3	19.9
	Tem/Teff	5.25	6.12	23.1	29.2	29.3	6.3	10.9	19.2	12.1	16.1
	TRM	3.49	8.21	3.72	11.3	9.73	1.63	3.33	6.36	3.83	3.9
Infected	Tn	22.4	28.8	44.4	15.6	10.1	36.3	44.3	12.6	24	35.2	50.2	37.1	49.3
	Tcm	9.87	13.2	13.1	14.8	14.6	14.3	14.5	39.3	25.1	17.4	16.8	20	14.4
	Tem/Teff	50.7	47	38.1	61.2	68.2	42	24.4	43.7	43.3	39.1	24.7	37.1	28.8
	TRM	32.1	18.8	16.8	35.3	44.2	16.2	13.1	22.3	20.5	17.4	13	21.1	18.4
Supplementary Figure 3e
		% of CD4 T Cells
Non-infected	Tbet	21.1	19.4	10.2	10.9	23.5	32.05
	Gata3	4.77	4.38	4.07	5.04	2.09	2.57
	Rorgt	1.18	2.32	2.68	2.36	4.3	6.7
Infected	Tbet	6.49	5.7	7.75	3.09	4.92	1.81	1.69	5.97
	Gata3	2.03	1	0.8	0.59	1.01	0.47	0.57	2.18
	Rorgt	10.5	10	18.6	12.2	18.2	14.42	14.54	17.34
Supplementary Figure 3f
		% of CD4 T Cells
Non-infected	Tbet	873	1327	572	1457	4801	997
	Gata3	197	299	228	676	427	80
	Rorgt	49	158	150	317	877	209
Infected	Tbet	17816	8605	6241	4832	10490	3023	4477	8682
	Gata3	5566	1505	645	929	2145	791	1521	3178
	Rorgt	28886	15148	14989	19089	38928	24081	38577	25228
Supplementary Figure 3g
		% CD4 T cells
Non-infected	CXCR3	8.87	4.05	24.9	25.4	26.6	24.8	34	36.55
	ST2	0.51	0.79	3.62	5	0	0	2.81	5.49
	CCR6	4.32	5.63	6.08	3.01	2.12	5.46	2.96	5.01
Infected	CXCR3	8.38	9.93	6.16	23.2	22.2	15.7	23.4	16.8	23.09	26.97	16.74
	ST2	7.02	8.65	1.97	19.8	24	0	0	0	7.59	7.89	11.04
	CCR6	20.4	20	22	5.79	6.27	5.26	9.77	5.43	12.09	16.31	11.37
Supplementary Figure 3h
		% of CD8 T Cells
Non-infected	Tbet	35.2	52.7	43.7	40.5	58.9	53.5	43.7	40.5	37.1	45.5
	Gata3	1.78	2	4.72	2	1.45	0.75	4.72	2	3.82	3.59
	Rorgt	0.59	0.69	3.1	3.63	0.69	3.98	3.1	3.63	1.71	3.16
Infected	Tbet	20.7	20.4	17	10.4	8.16	74.6	84.4	10.4	8.16	10.8
	Gata3	3.1	4.12	6.72	0.29	0.44	2.01	2.69	0.29	0.44	3.24
	Rorgt	0.41	1.24	0.73	2.06	3.02	1.09	1.22	2.06	3.02	2.87
Supplementary Figure 3i
		CD8 T Cell Number
Non-infected	Tbet	1122	2778	2937	3685	6468	1145	2937	3685	7131	1561
	Gata3	57	105	317	182	159	9190	317	182	734	123
	Rorgt	19	36	208	330	75	130	208	330	329	108
Infected	Tbet	42385	5093	5281	4163	4249	57702	69970	4163	4249	3932
	Gata3	6348	1029	2087	116	229	1559	226	116	229	1179
	Rorgt	840	310	227	825	1572	846	1013	825	1572	1045
Supplementary Figure 3j
		% CD8 T cells
Non-infected	CXCR3	18	15.2	28.7	58.9	53.5	43.3	41.5	50.5	56.6
	ST2	1.02	0.18	0.34	1.45	0.75	0.033	0.026	1.92	4.6
	CCR6	1.76	0.13	0	0.69	3.98	0.79	1.28	2.01	4.96
Infected	CXCR3	42.7	42.8	7.56	74.6	84.4	79.3	75.7	67.5	49.1	46.3	46.6
	ST2	3.22	1.31	0.92	2.01	2.69	0.044	0.077	0.13	0.61	1.15	1.05
	CCR6	0.86	0.73	1.92	1.09	1.22	1.19	2.72	1.8	6.53	6.47	5.34

## Sheet: Figure 4
Figure 4b
		% of TREG Cells
Foxp3 WT	Tbet	2.25	5.31	5.43	4.65	9.88	11.3	0.6	0.93
	Gata3	14	16.3	23.5	12.9	11.8	12.8	15.1	11.5
	Rorgt	31	33.3	33.8	22.3	18.3	20.5	23.8	28.9
Foxp3DRORgt	Tbet	6.44	4.65	3.74	1.74	6.61	0.39	2.67	0.89	2.09
	Gata3	15.6	21.5	17.2	14.5	16.2	20	16.7	17.8	11.6
	Rorgt	6.28	2.4	3.1	3.1	3.65	2.13	3.51	3.83	3.46
Figure 4c
		% Rorgt
Foxp3 WT	CD4	13.9	16.4	23.4	14.74	12.8	14.9	17.4	14.2
	CD8	3.4	4.73	3.81	4.08	1.52	2.01	1.58	3.07
Foxp3DRORgt	CD4	20.2	10.2	13.7	8.71	8.58	12	15.5	14.4	13.9
	CD8	4.14	2.87	2.19	1.21	1.58	1.07	2.36	1.44	2.61
Figure 4d
		% CD8 Cells
Foxp3 WT	Tn	65.5	61.3	73	71.2	42.8	47.7	58.3	48
	Tcm	18.3	19.4	9.62	18.9	32.8	24.3	15.2	14.8
	Teff/Tem	6.68	5.25	0.94	4.12	10.7	6.4	5.71	5.6
Foxp3DRORgt	Tn	67.2	65.6	77.3	39.8	74.4	51.3	63	74.6
	Tcm	12.8	22.9	19.2	12.6	19	30.2	14.2	13.9
	Teff/Tem	3.41	3.29	1.45	9.63	3.01	8.96	4.82	2.64
Figure 4e
		% CXCR3+ T cells
Foxp3 WT	CD4	14.6	21.3	20.4	15.6	29.4	15	16.8	15.3
	CD8	28.4	36.1	28.7	31.2	48.1	31.7	25.3	24.6
	TREG	27	31.6	30.7	23.7	28.5	23.5	24.4	21
Foxp3DRORgt	CD4	18.6	13.9	19.8	20.1	16.4	14	7.43
	CD8	36.7	32.4	29.9	21.5	34.8	30.3	20.9
	TREG	23.8	27	23.3	22.6	21.8	21.5	12.9
Figure 4g
		% CD103 TRM cells
Foxp3 WT	LPL	93.3	83.3	90.8	95.8	96.8	73.8	88.5
	IEL	75.2	98.2	99.5	99.3	97.4	97.4
Foxp3DRORgt	LPL	96.3	94.8	83.1	85	95.8	97.7	86.6	91.5
	IEL	93.1	96.5	98.9	99.5	97.3	98.4

## Sheet: Supplementary Figure 4
Supplementary Figure 4a
	Spleen CD4 T Cell Number
Foxp3WT	2554149	3294364	13600810	1969793	5241446	8062995	4809011	6364490
Foxp3DRORgt	3490161	3172703	5645905	7490508	7863962	6729828	3997565	2979622
Supplementary Figure 4b
	Spleen CD8 T Cell Number
Foxp3WT	1582891	1433120	6159884	771674	1912771	4051549	2650744	2789074
Foxp3DRORgt	1804068	1636804	3621492	3113528	3129603	2890345	2438895	1875723
Supplementary Figure 4c
		TREG Cell Number
Foxp3 WT	Tbet	1207	3125	5729	93	155
	Gata3	3344	3744	6510	2343	1917
	Rorgt	5782	5804	10392	3708	4838
Foxp3DRORgt	Tbet	2066	2942	71	475	104	571
	Gata3	5424	4705	3630	2978	2071	3182
	Rorgt	1144	1074	386	624	446	949
Supplementary Figure 4d
		CD8 T Cell Number
Foxp3 WT	Tn	1036441	878617	4496638	549342	817992	1932014	1545451	1338841
	Tcm	290291	278268	592348	145875	627711	985542	402800	412791
	Teff/Tem	105774	75305	58145	31766	205622	985542	151312	156229
Foxp3DRORgt	Tn	1212204	1074378	2797809	1239462	2327532	1482816	1536876	1400000
	Tcm	230180	375645	696401	391405	593565	872874	346556	261214
	Teff/Tem	61495	53825	52530	299701	94180	258966	117637	49477
Supplementary Figure 4e
		CXCR3+ T cell Number
Foxp3 WT	CD4	104775	160709	1221719	461409	150259	157951	4297793	722150
	CD8	378596	220071	1388008	676047	101813	244523	3044267	882606
	TREG	72484	82340	433958	196282	160233	187456	89822	151922
Foxp3DRORgt	CD4	134492	124130	572886	753251	741860	34615	462945	208688
	CD8	249374	188463	846374	845776	579109	4142	910411	453739
	TREG	38804	46103	16401	210548	120891	58679	72055	26914
Supplementary Figure 4f
		LPL T Cells
Foxp3 WT	CD4	45987	93930	251625	147134	22584	24719
	CD8	23235	123214	296508	293948	7840	19424
	TREG	7015	16833	9283	9279	7593	2129
Foxp3DRORgt	CD4	14840	12841	171981	321173	62507	165516
	CD8	21326	8845	263521	767739	55311	152380
	TREG	34172	2391	16979
Supplementary Figure 4g
		TRM Cell Number
Foxp3 WT	LPL	4074	8224	296377	269544	4990	18667
	IEL	21812	263217	1202274	2834164	126427	62814
Foxp3DRORgt	LPL	1142	1617	28596	742359	34143	125615
	IEL	35715	37376	851796	5574318	228920	270520
Supplementary Figure 4h
		%TRM Cells
Foxp3 WT	Lung	3.94	1.98	5.74	5.2	4.85	6.15
	Liver	11.1	19.9	16.2	7.69	12.2
Foxp3DRORgt	Lung	2.56	1.8	4.38	7.07	5.7	6.07	5.45
	Liver	8.56	9.43	19.2	16.4	17.7	7.88	6.92

## Sheet: Figure 5
Figure 5b
	% TRM Cells
Foxp3WT	95	94.8	95.7
Foxp3DRORgt	86.7	45.7	43.7	77.5	91.5
Figure 5d
	% TRM Cells
Foxp3WT	64.9	51.1	61.9	79.9	76.8	83.8	71.4	92.9	80.6	42	59.9	64.7	77.3	65.2	72.9	86.2	76.6
Foxp3DRORgt	79.5	67.8	53	65.5	58.4	52.3
Figure 5e
	CD4 T Cell Number
Foxp3WT	11214	253093	205677	80551	156337	167019	145468
Foxp3DRORgt	34732	34489	10408	159648	188576	43305
Figure 5f
	TREG Cell Number
Foxp3WT	16880	21951	9942	8841	16332	18282
Foxp3DRORgt	2064	3395	1551	7491	4735
Figure 5g
		TREG Cell Number
Foxp3 WT	Tbet	3813	3521	2480	1037	1999	2883
	Gata3	3050	3851	1057	167	338	835
	Rorgt	5268	6437	3817	2162	4590	4521
Foxp3DRORgt	Tbet	942	1345	367	1973	1295
	Gata3	180	277	409	1973	689
	Rorgt	140	205	152	502	905
Figure 5i
	% TRM Cells
Foxp3WT	97.6	27.6	37	30.4	44.4	52.3
Foxp3DRORgt	17.2	5.6	25.8	12.9	15	36.2
Foxp3DRORgt + TREG WT	34.7	56.9	30.6	45.8	40.7
Foxp3DRORgt + TREGDTGFb1	17	20.7	13.2	27.5	30	39.1

## Sheet: Supplementary Figure 5
Supplementary Figure 5a
		%CD4 T Cells
Non-infected	IFNᵧ	15.2	3.9	5.87	19.6
	IL-4	0.98	0.049	0.33	1.54
	IL-13	0.98	0.38	0.85	4.1
	IL-17A	5.97	0.88	2.23	6.5
Infected	IFNᵧ	30.9	6.87	9.52	31.4
	IL-4	0.13	0.52	0.46	0.49
	IL-13	0.38	1.61	1.59	1.5
	IL-17A	5.66	3.81	10.7	12
Supplementary Figure 5c
		%CD8 T Cells
Non-infected	IFNᵧ	7.14	0.7	1.66	13.8
	IL-4	0	0.084	0.77	3.42
	IL-13	0.64	0.41	1.48	3.8
	IL-17A	0.36	0.015	0.64	1.75
Infected	IFNᵧ	12.1	2.41	6.06	21.7
	IL-4	0.083	0.39	1.09	1.04
	IL-13	0.39	1.7	2.35	1.74
	IL-17A	0.19	0.24	0.75	0.9
Supplementary Figure 5d
		%TREG Cells
Non-infected	Tbet	19.5	6.22	48.3	29.7
	Gata3	25.4	17.3	10.04	10.6
	Rorgt	23.5	20.4	32.3	20.6
Infected	Tbet	68.8	37.1	41.1
	Gata3	12.2	28.8	20.4	21.3
	Rorgt	18.5	38.8	27.7	21.2
Supplementary Figure 5f
		% TH Cells
Foxp3 WT	IFNᵧ	7.26	5.15
	IL-17A	11.9	5.01
Foxp3DRORgt	IFNᵧ	4.44	4.18	9.45
	IL-17A	4.43	6.81	6.81
Supplementary Figure 5g
		%CD45.1 CD8 T Cell
Foxp3 WT	Tn	39	38.5	68.8	58.4	68.5	74.2
	Tcm	23	22.1	17	16.3	23.5	15.4
	Teff/Tem	14	9.09	3.12	5.52	2.24	1.31
Foxp3DRORgt	Tn	14.1	11.1	1.51	29.9	54.1	49.7	55.6	67.1	52.1	71.2	69.5
	Tcm	11.6	15	0.063	20	45.9	14.2	13.8	22.8	20.1	17.2	22.5
	Teff/Tem	39	33	23.5	16.7	0	5.21	6.73	2.23	8.16	1.19	1.56
Supplementary Figure 5h
		%CD45.1 CD8 T Cell
Foxp3 WT	Tn	682	2997	4257	6365	46134	27202
	Tcm	402	1723	1053	1777	15790	5644
	Teff/Tem	245	708	193	603	1510	481
Foxp3DRORgt	Tn	4083	2217	552	8179	4965	7930	9455	32579	28905	39491	12596
	Tcm	3352	2993	23	5466	4214	2266	2342	11069	11158	9525	4076
	Teff/Tem	11294	6580	8552	4548	0	833	1145	1085	4523	661	283
Supplementary Figure 5i
	TRM Cell Numbers
Foxp3WT	204	222	163	58	256
Foxp3DRORgt	14	15	33	54	59	68
Foxp3DRORgt + TREG WT	90	352	231	815	59
Foxp3DRORgt + TREGDTGFb1	35	84	32	37	102	24

[truncated: 2 more sheets: Figure 6, Supplementary Figure 6]
